# Supplementary material for: Improved Adipose Tissue Function after Single Anastomosis Duodeno-Ileal Bypass with Sleeve-Gastrectomy (SADI-S) in Diet-Induced Obesity
Source: Int J Mol Sci. 2022 Oct 1;23(19):11641. doi: 10.3390/ijms231911641 (PMC9570280; doi:10.3390/ijms231911641)
Supplement: Supplementary file 1 [file ijms-23-11641-s001.zip]

Archive with 1 entries (1 files):
- ijms-1861338-supplementary.pdf
